# Supplementary material for: Application of Synthetic Microbial Communities of Kalidium schrenkianum in Enhancing Wheat Salt Stress Tolerance
Source: Int J Mol Sci. 2025 Jan 20;26(2):860. doi: 10.3390/ijms26020860 (PMC11765726; doi:10.3390/ijms26020860)
Supplement: Supplementary file 1 [file ijms-26-00860-s001.zip]

Archive with 1 entries (1 files):
- ijms-3375918-supplementary.pdf
